# Supplementary material for: Wellens’ Syndrome from COVID-19 Infection Assessed by Enhanced Transthoracic Coronary Echo Doppler: A Case Report
Source: Diagnostics (Basel). 2022 Mar 25;12(4):804. doi: 10.3390/diagnostics12040804 (PMC9029647; doi:10.3390/diagnostics12040804)
Supplement: Supplementary file 1 [file diagnostics-12-00804-s001.zip]

Archive with 1 entries (1 files):
- diagnostics-1650238-supplementary.avi
